# Supplementary material for: ﻿Three new species of Orchestina Simon, 1882 (Araneae, Oonopidae) from Xizang, China
Source: Zookeys. 2025 May 30;1239:333–47. doi: 10.3897/zookeys.1239.147523 (PMC12144556; doi:10.3897/zookeys.1239.147523)
Supplement: XML Treatment for Orchestina colubrina [file zookeys.1239.147523-treatment2.xml]

<!DOCTYPE tp:taxon-treatment
  PUBLIC "-//TaxonX//DTD Taxonomic Treatment Publishing DTD v0 20100105//EN" "tax-treatment-NSO.dtd">
<tp:taxon-treatment xmlns:tp="http://www.plazi.org/taxpub"><tp:treatment-meta><kwd-group><label>Taxon classification</label><kwd>
              <named-content content-type="kingdom">Animalia</named-content>
            </kwd><kwd>
              <named-content content-type="order">Araneae</named-content>
            </kwd><kwd>
              <named-content content-type="family">Oonopidae</named-content>
            </kwd></kwd-group><mixed-citation publication-type="journal"><person-group><name><surname>Zhou</surname><given-names>Yang</given-names></name><name><surname>Tong</surname><given-names>Yanfeng</given-names></name><name><surname>Bian</surname><given-names>Dongju</given-names></name><name><surname>Li</surname><given-names>Shuqiang</given-names></name></person-group><article-title>﻿Three new species of <italic><tp:taxon-name><tp:taxon-name-part taxon-name-part-type="genus" reg="Orchestina">Orchestina</tp:taxon-name-part></tp:taxon-name></italic> Simon, 1882 (<tp:taxon-name><tp:taxon-name-part taxon-name-part-type="order">Araneae</tp:taxon-name-part></tp:taxon-name>, <tp:taxon-name><tp:taxon-name-part taxon-name-part-type="family">Oonopidae</tp:taxon-name-part></tp:taxon-name>) from Xizang, China</article-title><source>Zookeys</source><day>30</day><month>05</month><year>2025</year><volume>1239</volume><fpage>333</fpage><lpage>347</lpage><pub-id pub-id-type="doi">10.3897/zookeys.1239.147523</pub-id></mixed-citation></tp:treatment-meta><tp:nomenclature><label>﻿</label><tp:taxon-name>
            <object-id xmlns:xlink="http://www.w3.org/1999/xlink" content-type="arpha" xlink:type="simple">96506132-15B6-51D0-AA7E-BC584CC3035B</object-id>
            <tp:taxon-name-part taxon-name-part-type="genus" reg="Orchestina">Orchestina</tp:taxon-name-part>
            <tp:taxon-name-part taxon-name-part-type="species" reg="colubrina">colubrina</tp:taxon-name-part>
          </tp:taxon-name><tp:taxon-authority>Liu, Henrard &amp; Xu, 2019</tp:taxon-authority><tp:nomenclature-citation-list><tp:nomenclature-citation><tp:taxon-name>
                <tp:taxon-name-part taxon-name-part-type="genus" reg="Orchestina">Orchestina</tp:taxon-name-part>
                <tp:taxon-name-part taxon-name-part-type="species" reg="colubrina">colubrina</tp:taxon-name-part>
              </tp:taxon-name><comment>Liu, Henrard &amp; Xu, in <xref ref-type="bibr" rid="B7">Liu et al. 2019</xref>: 246, figs 10A–H, 11A–F (f); <xref ref-type="bibr" rid="B11">Song et al. 2024</xref>: 258, figs 2A–F, 3A–I, 7E–F (m, f).</comment></tp:nomenclature-citation></tp:nomenclature-citation-list></tp:nomenclature><tp:treatment-sec sec-type="material" id="SECID0EUJAC"><title>Material examined.</title><p>China • 1 ♂ (<abbrev xmlns:xlink="http://www.w3.org/1999/xlink" content-type="institution" xlink:title="Shenyang Normal University" id="ABBRID0E1JAC" xlink:type="simple">SYNU</abbrev>-F-053), beating bushes; Xizang, Linzhi City, Motuo Co., Beibeng Town (2 km northeast of the road from Beibeng Town to the Motuo Highway); <named-content xmlns:xlink="http://www.w3.org/1999/xlink" content-type="dwc:verbatimCoordinates" xlink:type="simple"><named-content content-type="geo-json" specific-use="{&#34;type&#34;:&#34;Point&#34;,&#34;coordinates&#34;:[95.191900,29.250800]}" id="NCID0ECKAC" xlink:type="simple">29°15.048'N, 95°11.514'E</named-content></named-content>, 799 m; 21.VII.2015; J. Wu leg. • 1 ♀ (<abbrev xmlns:xlink="http://www.w3.org/1999/xlink" content-type="institution" xlink:title="Shenyang Normal University" id="ABBRID0EHKAC" xlink:type="simple">SYNU</abbrev>-F-054); same data as above • 1 ♂ (<abbrev xmlns:xlink="http://www.w3.org/1999/xlink" content-type="institution" xlink:title="Shenyang Normal University" id="ABBRID0EMKAC" xlink:type="simple">SYNU</abbrev>-F-051), beating bushes; Motuo Co., Yarlung Zangbo River near Ximo River Bridge and Lugu Suspension Bridge; <named-content xmlns:xlink="http://www.w3.org/1999/xlink" content-type="dwc:verbatimCoordinates" xlink:type="simple"><named-content content-type="geo-json" specific-use="{&#34;type&#34;:&#34;Point&#34;,&#34;coordinates&#34;:[95.341700,29.351900]}" id="NCID0EUKAC" xlink:type="simple">29°21.114'N, 95°20.502'E</named-content></named-content>, 707 m; 25.VIII.2015; J. Wu leg. • 1 ♂ (<abbrev xmlns:xlink="http://www.w3.org/1999/xlink" content-type="institution" xlink:title="Shenyang Normal University" id="ABBRID0EZKAC" xlink:type="simple">SYNU</abbrev>-F-052), beating bushes; Motuo Co., Madi Vill., near Deguo Bridge; <named-content xmlns:xlink="http://www.w3.org/1999/xlink" content-type="dwc:verbatimCoordinates" xlink:type="simple"><named-content content-type="geo-json" specific-use="{&#34;type&#34;:&#34;Point&#34;,&#34;coordinates&#34;:[95.377200,29.401900]}" id="NCID0EBLAC" xlink:type="simple">29°24.114'N, 95°22.632'E</named-content></named-content>, 837 m; 18.VIII.2015; J. Wu leg.</p></tp:treatment-sec><tp:treatment-sec sec-type="diagnosis" id="SECID0EGLAC"><title>Diagnosis and description.</title><p>See <xref ref-type="bibr" rid="B11">Song et al. (2024)</xref>.</p></tp:treatment-sec><tp:treatment-sec sec-type="distribution" id="SECID0EQLAC"><title>Distribution.</title><p>China (Jiangxi, Xizang, Yunnan) (<xref ref-type="fig" rid="F9">Fig. 9</xref>).</p></tp:treatment-sec><tp:treatment-sec><!--Section generated to contain objects referenced in tp:taxon-treatment.--><fig id="F9" position="float" orientation="portrait"><object-id xmlns:xlink="http://www.w3.org/1999/xlink" content-type="doi" xlink:type="simple">10.3897/zookeys.1239.147523.figure9</object-id><object-id xmlns:xlink="http://www.w3.org/1999/xlink" content-type="arpha" xlink:type="simple">FD86BBA9-4F34-596B-B371-2F7DA9B86FAA</object-id><label>Figure 9.</label><caption><p>Distribution records of three new species and one known species of <italic><tp:taxon-name><tp:taxon-name-part taxon-name-part-type="genus" reg="Orchestina">Orchestina</tp:taxon-name-part></tp:taxon-name></italic> from China. The circles represent <italic><tp:taxon-name><tp:taxon-name-part taxon-name-part-type="genus" reg="Orchestina">Orchestina</tp:taxon-name-part><tp:taxon-name-part taxon-name-part-type="species" reg="colubrina">colubrina</tp:taxon-name-part></tp:taxon-name></italic>, triangles represent <italic><tp:taxon-name><tp:taxon-name-part taxon-name-part-type="genus" reg="Orchestina">Orchestina</tp:taxon-name-part><tp:taxon-name-part taxon-name-part-type="species" reg="lini">lini</tp:taxon-name-part></tp:taxon-name></italic> sp. nov., square represents <italic><tp:taxon-name><tp:taxon-name-part taxon-name-part-type="genus" reg="Orchestina">Orchestina</tp:taxon-name-part><tp:taxon-name-part taxon-name-part-type="species" reg="wuzu">wuzu</tp:taxon-name-part></tp:taxon-name></italic> sp. nov., and the pentagon represents <italic><tp:taxon-name><tp:taxon-name-part taxon-name-part-type="genus" reg="Orchestina">Orchestina</tp:taxon-name-part><tp:taxon-name-part taxon-name-part-type="species" reg="yigong">yigong</tp:taxon-name-part></tp:taxon-name></italic> sp. nov.</p></caption><graphic xmlns:xlink="http://www.w3.org/1999/xlink" xlink:href="zookeys-1239-333_article-147523__-g009.jpg" id="oo_1346037.jpg" position="float" orientation="portrait" xlink:type="simple"><uri content-type="original_file" xlink:type="simple">https://binary.pensoft.net/fig/1346037</uri></graphic></fig></tp:treatment-sec><ref-list><ref id="B7"><mixed-citation xmlns:xlink="http://www.w3.org/1999/xlink" xlink:type="simple"><person-group><name name-style="western"><surname>Liu</surname><given-names>K</given-names></name><name name-style="western"><surname>Henrard</surname><given-names>A</given-names></name><name name-style="western"><surname>Xiao</surname><given-names>Y</given-names></name><name name-style="western"><surname>Xu</surname><given-names>X</given-names></name></person-group> (<year>2019</year>) <article-title>On three new oonopid species from China and the discovery of the male <italic><tp:taxon-name><tp:taxon-name-part taxon-name-part-type="genus">Orchestina</tp:taxon-name-part><tp:taxon-name-part taxon-name-part-type="species">bialata</tp:taxon-name-part></tp:taxon-name></italic> Liu, Xiao &amp; Xu, 2016 (<tp:taxon-name><tp:taxon-name-part taxon-name-part-type="order">Araneae</tp:taxon-name-part></tp:taxon-name>: <tp:taxon-name><tp:taxon-name-part taxon-name-part-type="family">Oonopidae</tp:taxon-name-part></tp:taxon-name>).</article-title><source>Zootaxa</source><volume>4701</volume>(<issue>3</issue>): <fpage>235</fpage>–<lpage>256</lpage>. <ext-link xlink:href="10.11646/zootaxa.4701.3.2" ext-link-type="doi" xlink:type="simple">https://doi.org/10.11646/zootaxa.4701.3.2</ext-link></mixed-citation></ref><ref id="B11"><mixed-citation xmlns:xlink="http://www.w3.org/1999/xlink" xlink:type="simple"><person-group><name name-style="western"><surname>Song</surname><given-names>C</given-names></name><name name-style="western"><surname>Tong</surname><given-names>Y</given-names></name><name name-style="western"><surname>Bian</surname><given-names>D</given-names></name><name name-style="western"><surname>Li</surname><given-names>S</given-names></name></person-group> (<year>2024</year>) <article-title>A survey of the genus <italic><tp:taxon-name><tp:taxon-name-part taxon-name-part-type="genus">Orchestina</tp:taxon-name-part></tp:taxon-name></italic> Simon, 1882 (<tp:taxon-name><tp:taxon-name-part taxon-name-part-type="order">Araneae</tp:taxon-name-part></tp:taxon-name>, <tp:taxon-name><tp:taxon-name-part taxon-name-part-type="family">Oonopidae</tp:taxon-name-part></tp:taxon-name>) from Xishuangbanna, China, with descriptions of five new species.</article-title><source>Zoosystematics and Evolution</source><volume>100</volume>(<issue>1</issue>): <fpage>255</fpage>–<lpage>277</lpage>. <ext-link xlink:href="10.3897/zse.100.117968" ext-link-type="doi" xlink:type="simple">https://doi.org/10.3897/zse.100.117968</ext-link></mixed-citation></ref></ref-list></tp:taxon-treatment>
