# Supplementary material for: ﻿Three new species of Orchestina Simon, 1882 (Araneae, Oonopidae) from Xizang, China
Source: Zookeys. 2025 May 30;1239:333–47. doi: 10.3897/zookeys.1239.147523 (PMC12144556; doi:10.3897/zookeys.1239.147523)
Supplement: XML Treatment for Orchestina lini [file zookeys.1239.147523-treatment3.xml]

<!DOCTYPE tp:taxon-treatment
  PUBLIC "-//TaxonX//DTD Taxonomic Treatment Publishing DTD v0 20100105//EN" "tax-treatment-NSO.dtd">
<tp:taxon-treatment xmlns:tp="http://www.plazi.org/taxpub"><tp:treatment-meta><kwd-group><label>Taxon classification</label><kwd>
              <named-content content-type="kingdom">Animalia</named-content>
            </kwd><kwd>
              <named-content content-type="order">Araneae</named-content>
            </kwd><kwd>
              <named-content content-type="family">Oonopidae</named-content>
            </kwd></kwd-group><mixed-citation publication-type="journal"><person-group><name><surname>Zhou</surname><given-names>Yang</given-names></name><name><surname>Tong</surname><given-names>Yanfeng</given-names></name><name><surname>Bian</surname><given-names>Dongju</given-names></name><name><surname>Li</surname><given-names>Shuqiang</given-names></name></person-group><article-title>﻿Three new species of <italic><tp:taxon-name><tp:taxon-name-part taxon-name-part-type="genus" reg="Orchestina">Orchestina</tp:taxon-name-part></tp:taxon-name></italic> Simon, 1882 (<tp:taxon-name><tp:taxon-name-part taxon-name-part-type="order">Araneae</tp:taxon-name-part></tp:taxon-name>, <tp:taxon-name><tp:taxon-name-part taxon-name-part-type="family">Oonopidae</tp:taxon-name-part></tp:taxon-name>) from Xizang, China</article-title><source>Zookeys</source><day>30</day><month>05</month><year>2025</year><volume>1239</volume><fpage>333</fpage><lpage>347</lpage><pub-id pub-id-type="doi">10.3897/zookeys.1239.147523</pub-id></mixed-citation></tp:treatment-meta><tp:nomenclature><label>﻿</label><tp:taxon-name>
            <object-id xmlns:xlink="http://www.w3.org/1999/xlink" content-type="arpha" xlink:type="simple">2C5DBAE0-83FD-5F2C-8888-419264382816</object-id>
            <tp:taxon-name-part taxon-name-part-type="genus" reg="Orchestina">Orchestina</tp:taxon-name-part>
            <tp:taxon-name-part taxon-name-part-type="species" reg="lini">lini</tp:taxon-name-part>
            <object-id xmlns:xlink="http://www.w3.org/1999/xlink" content-type="zoobank" xlink:type="simple">https://zoobank.org/8CADFD9D-732C-4B47-BEAB-EEA3D02C2676</object-id>
          </tp:taxon-name><tp:taxon-authority>Tong &amp; Li</tp:taxon-authority><tp:taxon-status xmlns:xlink="http://www.w3.org/1999/xlink" xlink:type="simple">sp. nov.</tp:taxon-status><xref ref-type="fig" rid="F1"> Figs 1</xref><xref ref-type="fig" rid="F3">–3</xref></tp:nomenclature><tp:treatment-sec sec-type="material" id="SECID0E6MAC"><title>Material examined.</title><p><bold><italic>Holotype</italic></bold> China • ♂ (<abbrev xmlns:xlink="http://www.w3.org/1999/xlink" content-type="institution" xlink:title="Shenyang Normal University" id="ABBRID0EKNAC" xlink:type="simple">SYNU</abbrev>-F-055), sifting forest leaf litter; Xizang, Linzhi City, Motuo Co., near Yadong Vill.; <named-content xmlns:xlink="http://www.w3.org/1999/xlink" content-type="dwc:verbatimCoordinates" xlink:type="simple"><named-content content-type="geo-json" specific-use="{&#34;type&#34;:&#34;Point&#34;,&#34;coordinates&#34;:[95.346783,29.343417]}" id="NCID0ESNAC" xlink:type="simple">29°20.605'N, 95°20.807'E</named-content></named-content>, 1360 ± 5 m; 6.VIII.2013; L. Lin leg. <bold><italic>Paratypes</italic>.</bold> China • 1 ♀ (<abbrev xmlns:xlink="http://www.w3.org/1999/xlink" content-type="institution" xlink:title="Shenyang Normal University" id="ABBRID0E2NAC" xlink:type="simple">SYNU</abbrev>-F-089), sifting forest leaf litter; Xizang, Linzhi City, Pome Co., Gangxiang Nature Reserve; <named-content xmlns:xlink="http://www.w3.org/1999/xlink" content-type="dwc:verbatimCoordinates" xlink:type="simple"><named-content content-type="geo-json" specific-use="{&#34;type&#34;:&#34;Point&#34;,&#34;coordinates&#34;:[95.588583,29.851267]}" id="NCID0EDOAC" xlink:type="simple">29°51.076'N, 95°35.315'E</named-content></named-content>, 2750 ± 10 m; 31.VII.2013; L. Lin leg. • 1 ♀ (<abbrev xmlns:xlink="http://www.w3.org/1999/xlink" content-type="institution" xlink:title="Shenyang Normal University" id="ABBRID0EIOAC" xlink:type="simple">SYNU</abbrev>-F-090), sifting forest leaf litter; Xizang, Linzhi City, Pome Co., Near Zhamu Town; <named-content xmlns:xlink="http://www.w3.org/1999/xlink" content-type="dwc:verbatimCoordinates" xlink:type="simple"><named-content content-type="geo-json" specific-use="{&#34;type&#34;:&#34;Point&#34;,&#34;coordinates&#34;:[95.764900,29.870083]}" id="NCID0EQOAC" xlink:type="simple">29°52.205'N, 95°45.894'E</named-content></named-content>, 2700 ± 16 m; 18.VII.2013; L. Lin leg.</p></tp:treatment-sec><tp:treatment-sec sec-type="etymology" id="SECID0EVOAC"><title>Etymology.</title><p>The specific name is named after the collector, Linghui Lin.</p></tp:treatment-sec><tp:treatment-sec sec-type="diagnosis" id="SECID0E1OAC"><title>Diagnosis.</title><p>The new species is similar to <italic><tp:taxon-name><tp:taxon-name-part taxon-name-part-type="genus" reg="Orchestina">O.</tp:taxon-name-part><tp:taxon-name-part taxon-name-part-type="species" reg="bialata">bialata</tp:taxon-name-part></tp:taxon-name></italic> Liu, Xiao &amp; Xu, 2016 in the shape of the bulb, but can be distinguished by the sperm duct abruptly bent in the middle section (<xref ref-type="fig" rid="F2">Fig. 2A</xref>, arrow) vs. smoothly curved (<xref ref-type="bibr" rid="B7">Liu et al. 2019</xref>: fig. 7A), the round labium (<xref ref-type="fig" rid="F1">Fig. 1G</xref>) vs. spade-shaped, with inverted Y-shaped sclerotized pattern (<xref ref-type="bibr" rid="B7">Liu et al. 2019</xref>: fig. 6B), and the epigaster without special external features (<xref ref-type="fig" rid="F3">Fig. 3H</xref>) vs. with large triangular plate (<xref ref-type="bibr" rid="B6">Liu et al. 2016</xref>: fig. 5B, F). The new species is also similar to <italic><tp:taxon-name><tp:taxon-name-part taxon-name-part-type="genus" reg="Orchestina">O.</tp:taxon-name-part><tp:taxon-name-part taxon-name-part-type="species" reg="clavulata">clavulata</tp:taxon-name-part></tp:taxon-name></italic> Tong &amp; Li, 2011 in the female genitalia, but can be distinguished by the carapace without a net-shaped pattern (<xref ref-type="fig" rid="F1">Figs 1A</xref>, <xref ref-type="fig" rid="F3">3A</xref>) vs. with a net-shaped pattern (<xref ref-type="bibr" rid="B12">Tong and Li 2011</xref>: fig. 1C, D).</p></tp:treatment-sec><tp:treatment-sec sec-type="description" id="SECID0EHAAE"><title>Description.</title><p><bold>Male (holotype). <italic>Body</italic></bold>: habitus as in <xref ref-type="fig" rid="F1">Fig. 1A, C, D</xref>; body length 1.04. <bold><italic>Carapace</italic></bold> (<xref ref-type="fig" rid="F1">Fig. 1B</xref>): 0.57 long, 0.46 wide; yellowish, oval in dorsal view, without net-shaped pattern, with some long setae, pars cephalica elevated in lateral view. <bold><italic>Eyes</italic></bold> (<xref ref-type="fig" rid="F1">Fig. 1B, F</xref>): well developed, <abbrev xmlns:xlink="http://www.w3.org/1999/xlink" xlink:title="posterior median eyes" id="ABBRID0EXAAE" xlink:type="simple">PME</abbrev> largest; posterior eye row recurved from above. <bold><italic>Clypeus</italic></bold> (<xref ref-type="fig" rid="F1">Fig. 1E, F</xref>): margin unmodified, curved downwards in front view, sloping forward in lateral view. <bold><italic>Sternum</italic></bold> (<xref ref-type="fig" rid="F1">Fig. 1G</xref>): longer than wide, surface smooth, setae sparse, needle-like, evenly scattered. <bold><italic>Mouthparts</italic></bold> (<xref ref-type="fig" rid="F1">Figs 1F, G</xref>, <xref ref-type="fig" rid="F2">2D</xref>): chelicerae straight, anterior face unmodified; labium rounded, not fused to sternum, anterior margin not indented at middle; endites strongly sclerotized on outer margin, with serrula in single row. <bold><italic>Abdomen</italic></bold> (<xref ref-type="fig" rid="F1">Fig. 1A, C, D</xref>): 0.49 long; ovoid, without net-shaped pattern. <bold><italic>Legs</italic></bold>: yellow, without color pattern; femur IV thickened, wider than femora I−III. <bold><italic>Palp</italic></bold> (<xref ref-type="fig" rid="F2">Fig. 2A–C</xref>): tibia slightly enlarged, length/width = 1.74, cymbium small; bulb pear-shaped in lateral view, with ventral side strongly protruding proximally, about 1.92 times as wide as tibia; the sperm duct abruptly bent in the middle section; embolus tapered, at almost right angle with long axis of bulbus.</p><p><bold>Female</bold> (<abbrev xmlns:xlink="http://www.w3.org/1999/xlink" content-type="institution" xlink:title="Shenyang Normal University" id="ABBRID0ERBAE" xlink:type="simple">SYNU</abbrev>-F-090). Same as male except as noted. <bold><italic>Body</italic></bold>: habitus as in <xref ref-type="fig" rid="F3">Fig. 3A, C, E</xref>; body length 1.44. Carapace (<xref ref-type="fig" rid="F3">Fig. 3B</xref>): 0.64 long, 0.49 wide. Abdomen: 0.82 long. <bold><italic>Epigaster</italic></bold> (<xref ref-type="fig" rid="F2">Figs 2E</xref>, <xref ref-type="fig" rid="F3">3H</xref>): without special external features. <bold><italic>Endogyne</italic></bold> (<xref ref-type="fig" rid="F2">Fig. 2F</xref>): with stout medial clavate sclerite (<abbrev xmlns:xlink="http://www.w3.org/1999/xlink" xlink:title="anterior uterine sclerite" id="ABBRID0EECAE" xlink:type="simple">AUS</abbrev>), provided with pair of short lateral protrusions (<abbrev xmlns:xlink="http://www.w3.org/1999/xlink" xlink:title="protrusion" id="ABBRID0EICAE" xlink:type="simple">Pr</abbrev>); anterior receptaculum (<abbrev xmlns:xlink="http://www.w3.org/1999/xlink" xlink:title="anterior receptaculum" id="ABBRID0EMCAE" xlink:type="simple">ARe</abbrev>) rounded, semitransparent, slightly longer than <abbrev xmlns:xlink="http://www.w3.org/1999/xlink" xlink:title="anterior uterine sclerite" id="ABBRID0EQCAE" xlink:type="simple">AUS</abbrev>; posterior plate (<abbrev xmlns:xlink="http://www.w3.org/1999/xlink" xlink:title="posterior plate" id="ABBRID0EUCAE" xlink:type="simple">PP</abbrev>) present, large.</p></tp:treatment-sec><tp:treatment-sec sec-type="distribution" id="SECID0EYCAE"><title>Distribution.</title><p>Known only from the type locality (<xref ref-type="fig" rid="F9">Fig. 9</xref>).</p><fig id="F1" position="float" orientation="portrait"><object-id xmlns:xlink="http://www.w3.org/1999/xlink" content-type="doi" xlink:type="simple">10.3897/zookeys.1239.147523.figure1</object-id><object-id xmlns:xlink="http://www.w3.org/1999/xlink" content-type="arpha" xlink:type="simple">47511E5B-DC60-5A81-A8D6-BDC26A307A32</object-id><label>Figure 1.</label><caption><p><italic><tp:taxon-name><tp:taxon-name-part taxon-name-part-type="genus" reg="Orchestina">Orchestina</tp:taxon-name-part><tp:taxon-name-part taxon-name-part-type="species" reg="lini">lini</tp:taxon-name-part></tp:taxon-name></italic> sp. nov., holotype male <bold>A, C, D</bold> habitus, dorsal, ventral and lateral views <bold>B, E, F, G</bold> prosoma, dorsal, lateral, anterior and ventral views. Scale bars: 0.4 mm.</p></caption><graphic xmlns:xlink="http://www.w3.org/1999/xlink" xlink:href="zookeys-1239-333_article-147523__-g001.jpg" id="oo_1346029.jpg" position="float" orientation="portrait" xlink:type="simple"><uri content-type="original_file" xlink:type="simple">https://binary.pensoft.net/fig/1346029</uri></graphic></fig><fig id="F2" position="float" orientation="portrait"><object-id xmlns:xlink="http://www.w3.org/1999/xlink" content-type="doi" xlink:type="simple">10.3897/zookeys.1239.147523.figure2</object-id><object-id xmlns:xlink="http://www.w3.org/1999/xlink" content-type="arpha" xlink:type="simple">5B6C5F3C-FE5B-5471-AE9B-6B8D243D93FF</object-id><label>Figure 2.</label><caption><p><italic><tp:taxon-name><tp:taxon-name-part taxon-name-part-type="genus" reg="Orchestina">Orchestina</tp:taxon-name-part><tp:taxon-name-part taxon-name-part-type="species" reg="lini">lini</tp:taxon-name-part></tp:taxon-name></italic> sp. nov., holotype male (<bold>A–D</bold>), paratype female (<bold>E, F</bold>). <bold>A–C</bold> left palp, prolateral, retrolateral and dorsal views; arrow in <bold>A</bold> shows the abruptly bent <bold>D</bold> endites, ventral view <bold>E, F</bold> endogyne, ventral and dorsal views. Abbreviations: ARe = anterior receptaculum; AUS = anterior uterine sclerite; PP = posterior plate; Pr = protrusion; Se = serrula. Scale bars: 0.2 mm.</p></caption><graphic xmlns:xlink="http://www.w3.org/1999/xlink" xlink:href="zookeys-1239-333_article-147523__-g002.jpg" id="oo_1346030.jpg" position="float" orientation="portrait" xlink:type="simple"><uri content-type="original_file" xlink:type="simple">https://binary.pensoft.net/fig/1346030</uri></graphic></fig><fig id="F3" position="float" orientation="portrait"><object-id xmlns:xlink="http://www.w3.org/1999/xlink" content-type="doi" xlink:type="simple">10.3897/zookeys.1239.147523.figure3</object-id><object-id xmlns:xlink="http://www.w3.org/1999/xlink" content-type="arpha" xlink:type="simple">7D2C8F3C-891A-524B-8B30-78EEE00D0CEC</object-id><label>Figure 3.</label><caption><p><italic><tp:taxon-name><tp:taxon-name-part taxon-name-part-type="genus" reg="Orchestina">Orchestina</tp:taxon-name-part><tp:taxon-name-part taxon-name-part-type="species" reg="lini">lini</tp:taxon-name-part></tp:taxon-name></italic> sp. nov., paratype female <bold>A, C, E</bold> habitus, dorsal, ventral and lateral views <bold>B, D, F, G</bold> prosoma, dorsal, ventral, lateral and anterior views <bold>H</bold> epigaster, ventral view. Scale bars: 0.4 mm (<bold>A–G</bold>); 0.2 mm (<bold>H</bold>).</p></caption><graphic xmlns:xlink="http://www.w3.org/1999/xlink" xlink:href="zookeys-1239-333_article-147523__-g003.jpg" id="oo_1346031.jpg" position="float" orientation="portrait" xlink:type="simple"><uri content-type="original_file" xlink:type="simple">https://binary.pensoft.net/fig/1346031</uri></graphic></fig></tp:treatment-sec><tp:treatment-sec><!--Section generated to contain objects referenced in tp:taxon-treatment.--><fig id="F9" position="float" orientation="portrait"><object-id xmlns:xlink="http://www.w3.org/1999/xlink" content-type="doi" xlink:type="simple">10.3897/zookeys.1239.147523.figure9</object-id><object-id xmlns:xlink="http://www.w3.org/1999/xlink" content-type="arpha" xlink:type="simple">FD86BBA9-4F34-596B-B371-2F7DA9B86FAA</object-id><label>Figure 9.</label><caption><p>Distribution records of three new species and one known species of <italic><tp:taxon-name><tp:taxon-name-part taxon-name-part-type="genus" reg="Orchestina">Orchestina</tp:taxon-name-part></tp:taxon-name></italic> from China. The circles represent <italic><tp:taxon-name><tp:taxon-name-part taxon-name-part-type="genus" reg="Orchestina">Orchestina</tp:taxon-name-part><tp:taxon-name-part taxon-name-part-type="species" reg="colubrina">colubrina</tp:taxon-name-part></tp:taxon-name></italic>, triangles represent <italic><tp:taxon-name><tp:taxon-name-part taxon-name-part-type="genus" reg="Orchestina">Orchestina</tp:taxon-name-part><tp:taxon-name-part taxon-name-part-type="species" reg="lini">lini</tp:taxon-name-part></tp:taxon-name></italic> sp. nov., square represents <italic><tp:taxon-name><tp:taxon-name-part taxon-name-part-type="genus" reg="Orchestina">Orchestina</tp:taxon-name-part><tp:taxon-name-part taxon-name-part-type="species" reg="wuzu">wuzu</tp:taxon-name-part></tp:taxon-name></italic> sp. nov., and the pentagon represents <italic><tp:taxon-name><tp:taxon-name-part taxon-name-part-type="genus" reg="Orchestina">Orchestina</tp:taxon-name-part><tp:taxon-name-part taxon-name-part-type="species" reg="yigong">yigong</tp:taxon-name-part></tp:taxon-name></italic> sp. nov.</p></caption><graphic xmlns:xlink="http://www.w3.org/1999/xlink" xlink:href="zookeys-1239-333_article-147523__-g009.jpg" id="oo_1346037.jpg" position="float" orientation="portrait" xlink:type="simple"><uri content-type="original_file" xlink:type="simple">https://binary.pensoft.net/fig/1346037</uri></graphic></fig></tp:treatment-sec><ref-list><ref id="B7"><mixed-citation xmlns:xlink="http://www.w3.org/1999/xlink" xlink:type="simple"><person-group><name name-style="western"><surname>Liu</surname><given-names>K</given-names></name><name name-style="western"><surname>Henrard</surname><given-names>A</given-names></name><name name-style="western"><surname>Xiao</surname><given-names>Y</given-names></name><name name-style="western"><surname>Xu</surname><given-names>X</given-names></name></person-group> (<year>2019</year>) <article-title>On three new oonopid species from China and the discovery of the male <italic><tp:taxon-name><tp:taxon-name-part taxon-name-part-type="genus">Orchestina</tp:taxon-name-part><tp:taxon-name-part taxon-name-part-type="species">bialata</tp:taxon-name-part></tp:taxon-name></italic> Liu, Xiao &amp; Xu, 2016 (<tp:taxon-name><tp:taxon-name-part taxon-name-part-type="order">Araneae</tp:taxon-name-part></tp:taxon-name>: <tp:taxon-name><tp:taxon-name-part taxon-name-part-type="family">Oonopidae</tp:taxon-name-part></tp:taxon-name>).</article-title><source>Zootaxa</source><volume>4701</volume>(<issue>3</issue>): <fpage>235</fpage>–<lpage>256</lpage>. <ext-link xlink:href="10.11646/zootaxa.4701.3.2" ext-link-type="doi" xlink:type="simple">https://doi.org/10.11646/zootaxa.4701.3.2</ext-link></mixed-citation></ref><ref id="B6"><mixed-citation xmlns:xlink="http://www.w3.org/1999/xlink" xlink:type="simple"><person-group><name name-style="western"><surname>Liu</surname><given-names>K</given-names></name><name name-style="western"><surname>Xiao</surname><given-names>Y</given-names></name><name name-style="western"><surname>Xu</surname><given-names>X</given-names></name></person-group> (<year>2016</year>) <article-title>On three new <italic><tp:taxon-name><tp:taxon-name-part taxon-name-part-type="genus">Orchestina</tp:taxon-name-part></tp:taxon-name></italic> species (<tp:taxon-name><tp:taxon-name-part taxon-name-part-type="order">Araneae</tp:taxon-name-part></tp:taxon-name>: <tp:taxon-name><tp:taxon-name-part taxon-name-part-type="family">Oonopidae</tp:taxon-name-part></tp:taxon-name>) described from China.</article-title><source>Zootaxa</source><volume>4121</volume>(<issue>4</issue>): <fpage>431</fpage>–<lpage>446</lpage>. <ext-link xlink:href="10.11646/zootaxa.4121.4.4" ext-link-type="doi" xlink:type="simple">https://doi.org/10.11646/zootaxa.4121.4.4</ext-link></mixed-citation></ref><ref id="B12"><mixed-citation xmlns:xlink="http://www.w3.org/1999/xlink" xlink:type="simple"><person-group><name name-style="western"><surname>Tong</surname><given-names>Y</given-names></name><name name-style="western"><surname>Li</surname><given-names>S</given-names></name></person-group> (<year>2011</year>) <article-title>Six new <italic><tp:taxon-name><tp:taxon-name-part taxon-name-part-type="genus">Orchestina</tp:taxon-name-part></tp:taxon-name></italic> species from Hainan Island, China (<tp:taxon-name><tp:taxon-name-part taxon-name-part-type="order">Araneae</tp:taxon-name-part></tp:taxon-name>, <tp:taxon-name><tp:taxon-name-part taxon-name-part-type="family">Oonopidae</tp:taxon-name-part></tp:taxon-name>).</article-title><source>Zootaxa</source><volume>3061</volume>(<issue>1</issue>): <fpage>36</fpage>–<lpage>52</lpage>. <ext-link xlink:href="10.11646/zootaxa.3061.1.2" ext-link-type="doi" xlink:type="simple">https://doi.org/10.11646/zootaxa.3061.1.2</ext-link></mixed-citation></ref></ref-list></tp:taxon-treatment>
