# Supplementary material for: ﻿Three new species of Orchestina Simon, 1882 (Araneae, Oonopidae) from Xizang, China
Source: Zookeys. 2025 May 30;1239:333–47. doi: 10.3897/zookeys.1239.147523 (PMC12144556; doi:10.3897/zookeys.1239.147523)
Supplement: XML Treatment for Orchestina wuzu [file zookeys.1239.147523-treatment4.xml]

<!DOCTYPE tp:taxon-treatment
  PUBLIC "-//TaxonX//DTD Taxonomic Treatment Publishing DTD v0 20100105//EN" "tax-treatment-NSO.dtd">
<tp:taxon-treatment xmlns:tp="http://www.plazi.org/taxpub"><tp:treatment-meta><kwd-group><label>Taxon classification</label><kwd>
              <named-content content-type="kingdom">Animalia</named-content>
            </kwd><kwd>
              <named-content content-type="order">Araneae</named-content>
            </kwd><kwd>
              <named-content content-type="family">Oonopidae</named-content>
            </kwd></kwd-group><mixed-citation publication-type="journal"><person-group><name><surname>Zhou</surname><given-names>Yang</given-names></name><name><surname>Tong</surname><given-names>Yanfeng</given-names></name><name><surname>Bian</surname><given-names>Dongju</given-names></name><name><surname>Li</surname><given-names>Shuqiang</given-names></name></person-group><article-title>﻿Three new species of <italic><tp:taxon-name><tp:taxon-name-part taxon-name-part-type="genus" reg="Orchestina">Orchestina</tp:taxon-name-part></tp:taxon-name></italic> Simon, 1882 (<tp:taxon-name><tp:taxon-name-part taxon-name-part-type="order">Araneae</tp:taxon-name-part></tp:taxon-name>, <tp:taxon-name><tp:taxon-name-part taxon-name-part-type="family">Oonopidae</tp:taxon-name-part></tp:taxon-name>) from Xizang, China</article-title><source>Zookeys</source><day>30</day><month>05</month><year>2025</year><volume>1239</volume><fpage>333</fpage><lpage>347</lpage><pub-id pub-id-type="doi">10.3897/zookeys.1239.147523</pub-id></mixed-citation></tp:treatment-meta><tp:nomenclature><label>﻿</label><tp:taxon-name>
            <object-id xmlns:xlink="http://www.w3.org/1999/xlink" content-type="arpha" xlink:type="simple">BB02E8AF-F9F7-55A8-87B5-9F56D5A8DF77</object-id>
            <tp:taxon-name-part taxon-name-part-type="genus" reg="Orchestina">Orchestina</tp:taxon-name-part>
            <tp:taxon-name-part taxon-name-part-type="species" reg="wuzu">wuzu</tp:taxon-name-part>
            <object-id xmlns:xlink="http://www.w3.org/1999/xlink" content-type="zoobank" xlink:type="simple">https://zoobank.org/4808D592-28AF-4224-8844-D9A29E4870F8</object-id>
          </tp:taxon-name><tp:taxon-authority>Tong &amp; Li</tp:taxon-authority><tp:taxon-status xmlns:xlink="http://www.w3.org/1999/xlink" xlink:type="simple">sp. nov.</tp:taxon-status><xref ref-type="fig" rid="F4"> Figs 4</xref><xref ref-type="fig" rid="F6">–6</xref></tp:nomenclature><tp:treatment-sec sec-type="material" id="SECID0EHEAE"><title>Material examined.</title><p><bold><italic>Holotype</italic></bold> China • ♂ (<abbrev xmlns:xlink="http://www.w3.org/1999/xlink" content-type="institution" xlink:title="Shenyang Normal University" id="ABBRID0ESEAE" xlink:type="simple">SYNU</abbrev>-F-056), ground searching; Xizang, Linzhi City, Nang Co., Dongga Town, Wuzu Vill.; <named-content xmlns:xlink="http://www.w3.org/1999/xlink" content-type="dwc:verbatimCoordinates" xlink:type="simple"><named-content content-type="geo-json" specific-use="{&#34;type&#34;:&#34;Point&#34;,&#34;coordinates&#34;:[93.225783,29.007967]}" id="NCID0E1EAE" xlink:type="simple">29°00.478'N, 93°13.547'E</named-content></named-content>, 3062 ± 3 m; 11.VIII.2014; Y. Li leg. <bold><italic>Paratypes</italic>.</bold> China • 20 ♂ 12 ♀ (<abbrev xmlns:xlink="http://www.w3.org/1999/xlink" content-type="institution" xlink:title="Shenyang Normal University" id="ABBRID0EDFAE" xlink:type="simple">SYNU</abbrev>-F-057–088), same data as holotype.</p></tp:treatment-sec><tp:treatment-sec sec-type="etymology" id="SECID0EIFAE"><title>Etymology.</title><p>The specific name is a noun in apposition taken from the type locality.</p></tp:treatment-sec><tp:treatment-sec sec-type="diagnosis" id="SECID0ENFAE"><title>Diagnosis.</title><p>The new species is similar to <italic><tp:taxon-name><tp:taxon-name-part taxon-name-part-type="genus" reg="Orchestina">O.</tp:taxon-name-part><tp:taxon-name-part taxon-name-part-type="species" reg="apiculata">apiculata</tp:taxon-name-part></tp:taxon-name></italic> Liu, Xiao &amp; Xu, 2016, <italic><tp:taxon-name><tp:taxon-name-part taxon-name-part-type="genus" reg="Orchestina">O.</tp:taxon-name-part><tp:taxon-name-part taxon-name-part-type="species" reg="dapojing">dapojing</tp:taxon-name-part></tp:taxon-name></italic> Tong &amp; Yang, 2024 and <italic><tp:taxon-name><tp:taxon-name-part taxon-name-part-type="genus" reg="Orchestina">O.</tp:taxon-name-part><tp:taxon-name-part taxon-name-part-type="species" reg="flagella">flagella</tp:taxon-name-part></tp:taxon-name></italic> Saaristo &amp; van Harten, 2006 in the shape of the bulb and the slender embolus, but can be distinguished by the median protrusion of male clypeus (<xref ref-type="fig" rid="F4">Fig. 4F</xref>, arrow) vs. lacking (<xref ref-type="bibr" rid="B9">Saaristo and Van Harten 2006</xref>: fig. 52; <xref ref-type="bibr" rid="B6">Liu et al. 2016</xref>: fig. 1A, D; <xref ref-type="bibr" rid="B14">Wang et al. 2024a</xref>: fig. 1F), and the two small closely apposed semicircular sclerotized pockets (<xref ref-type="fig" rid="F5">Figs 5E</xref>, F, <xref ref-type="fig" rid="F6">6H</xref>) vs. lacking in <italic><tp:taxon-name><tp:taxon-name-part taxon-name-part-type="genus" reg="Orchestina">O.</tp:taxon-name-part><tp:taxon-name-part taxon-name-part-type="species" reg="apiculata">apiculata</tp:taxon-name-part></tp:taxon-name></italic> and <italic><tp:taxon-name><tp:taxon-name-part taxon-name-part-type="genus" reg="Orchestina">O.</tp:taxon-name-part><tp:taxon-name-part taxon-name-part-type="species" reg="dapojing">dapojing</tp:taxon-name-part></tp:taxon-name></italic> (<xref ref-type="bibr" rid="B6">Liu et al. 2016</xref>: fig. 2C; <xref ref-type="bibr" rid="B14">Wang et al. 2024a</xref>: fig. 3G), and lacking, but with a glossy, banana-shaped transverse area in <italic><tp:taxon-name><tp:taxon-name-part taxon-name-part-type="genus" reg="Orchestina">O.</tp:taxon-name-part><tp:taxon-name-part taxon-name-part-type="species" reg="flagella">flagella</tp:taxon-name-part></tp:taxon-name></italic> (<xref ref-type="bibr" rid="B9">Saaristo and Van Harten 2006</xref>: fig. 54).</p></tp:treatment-sec><tp:treatment-sec sec-type="description" id="SECID0ENIAE"><title>Description.</title><p><bold>Male (holotype). <italic>Body</italic></bold>: habitus as in <xref ref-type="fig" rid="F4">Fig. 4A, C, E</xref>; body length 1.12. <bold><italic>Carapace</italic></bold> (<xref ref-type="fig" rid="F4">Fig. 4B</xref>): 0.50 long, 0.49 wide; orange brown, oval in dorsal view, with reticulate, net-shaped pattern, pars cephalica slightly curved in lateral view. <bold><italic>Eyes</italic></bold> (<xref ref-type="fig" rid="F4">Fig. 4B, F</xref>): well developed, <abbrev xmlns:xlink="http://www.w3.org/1999/xlink" xlink:title="posterior median eyes" id="ABBRID0E4IAE" xlink:type="simple">PME</abbrev> largest; posterior eye row recurved from above. <bold><italic>Clypeus</italic></bold> (<xref ref-type="fig" rid="F4">Fig. 4F, G</xref>): curved downwards in front view, strongly sloping forward in lateral view; with a small median protrusion. <bold><italic>Sternum</italic></bold> (<xref ref-type="fig" rid="F4">Fig. 4D</xref>): longer than wide, with dark brown patches; setae sparse, surface smooth. <bold><italic>Mouthparts</italic></bold> (<xref ref-type="fig" rid="F4">Figs 4D</xref>, F, <xref ref-type="fig" rid="F5">5D</xref>): chelicerae straight and long, anterior face unmodified; labium elongated, not fused to sternum, anterior margin not indented at middle, lateral margins slightly sclerotized; endites unsclerotized, outer margin with serrula. <bold><italic>Abdomen</italic></bold> (<xref ref-type="fig" rid="F4">Fig. 4A</xref>, C, E): 0.68 long; ovoid, with dense, gray net-shaped pattern and narrow pale chevron patterns. <bold><italic>Legs</italic></bold>: yellow, without color pattern; femur IV thickened, wider than femora I−III. <bold><italic>Palp</italic></bold> (<xref ref-type="fig" rid="F5">Fig. 5A</xref>–C): tibia of palp strongly enlarged, length/width = 1.75, cymbium small; bulb ovoid, about 1.33 times as wide as tibia, with distal part leading to embolus stout tube-shaped and inserted medially; the sperm duct barely visible through cuticle; embolus slender, whip-like, bent inwards.</p><p><bold>Female</bold> (<abbrev xmlns:xlink="http://www.w3.org/1999/xlink" content-type="institution" xlink:title="Shenyang Normal University" id="ABBRID0EXJAE" xlink:type="simple">SYNU</abbrev>-F-058). Same as male except as noted. <bold><italic>Body</italic></bold>: habitus as in <xref ref-type="fig" rid="F6">Fig. 6A</xref>, C, E; body length 1.48. Carapace (<xref ref-type="fig" rid="F6">Fig. 6B</xref>): 0.69 long, 0.56 wide. Chelicerae shorter than in males. Abdomen: 0.79 long. <bold><italic>Epigaster</italic></bold> (<xref ref-type="fig" rid="F5">Figs 5E</xref>, <xref ref-type="fig" rid="F6">6H</xref>): basally with two small semicircular sclerotized pockets (<abbrev xmlns:xlink="http://www.w3.org/1999/xlink" xlink:title="pocket" id="ABBRID0EHKAE" xlink:type="simple">Po</abbrev>), close to each other. <bold><italic>Endogyne</italic></bold> (<xref ref-type="fig" rid="F5">Fig. 5F</xref>): with medial tubular sclerite (<abbrev xmlns:xlink="http://www.w3.org/1999/xlink" xlink:title="anterior uterine sclerite" id="ABBRID0EOKAE" xlink:type="simple">AUS</abbrev>), extending anteriorly, then flipped posteriorly, ending near epigastric furrow; anteriorly with two lateral protrusions (<abbrev xmlns:xlink="http://www.w3.org/1999/xlink" xlink:title="protrusion" id="ABBRID0ESKAE" xlink:type="simple">Pr</abbrev>); dorsolateral extension (<abbrev xmlns:xlink="http://www.w3.org/1999/xlink" xlink:title="dorsolateral extension" id="ABBRID0EWKAE" xlink:type="simple">Ex</abbrev>) interrupted anteriorly.</p></tp:treatment-sec><tp:treatment-sec sec-type="distribution" id="SECID0E1KAE"><title>Distribution.</title><p>Known only from the type locality (<xref ref-type="fig" rid="F9">Fig. 9</xref>).</p><fig id="F4" position="float" orientation="portrait"><object-id xmlns:xlink="http://www.w3.org/1999/xlink" content-type="doi" xlink:type="simple">10.3897/zookeys.1239.147523.figure4</object-id><object-id xmlns:xlink="http://www.w3.org/1999/xlink" content-type="arpha" xlink:type="simple">7B589D26-7213-5DB3-9F65-50035F63B50B</object-id><label>Figure 4.</label><caption><p><italic><tp:taxon-name><tp:taxon-name-part taxon-name-part-type="genus" reg="Orchestina">Orchestina</tp:taxon-name-part><tp:taxon-name-part taxon-name-part-type="species" reg="wuzu">wuzu</tp:taxon-name-part></tp:taxon-name></italic> sp. nov., holotype male <bold>A, C, E</bold> habitus, dorsal, ventral and lateral views <bold>B, D, F, G</bold> prosoma, dorsal, ventral, anterior and lateral views; arrow in <bold>F</bold> shows the median protrusion, arrow in <bold>G</bold> points to the forward clypeus. Scale bars: 0.4 mm.</p></caption><graphic xmlns:xlink="http://www.w3.org/1999/xlink" xlink:href="zookeys-1239-333_article-147523__-g004.jpg" id="oo_1346032.jpg" position="float" orientation="portrait" xlink:type="simple"><uri content-type="original_file" xlink:type="simple">https://binary.pensoft.net/fig/1346032</uri></graphic></fig><fig id="F5" position="float" orientation="portrait"><object-id xmlns:xlink="http://www.w3.org/1999/xlink" content-type="doi" xlink:type="simple">10.3897/zookeys.1239.147523.figure5</object-id><object-id xmlns:xlink="http://www.w3.org/1999/xlink" content-type="arpha" xlink:type="simple">D9D311B3-4081-53A1-987E-54A7874DA0F2</object-id><label>Figure 5.</label><caption><p><italic><tp:taxon-name><tp:taxon-name-part taxon-name-part-type="genus" reg="Orchestina">Orchestina</tp:taxon-name-part><tp:taxon-name-part taxon-name-part-type="species" reg="wuzu">wuzu</tp:taxon-name-part></tp:taxon-name></italic> sp. nov., holotype male (<bold>A–D</bold>), paratype female (<bold>E, F</bold>). <bold>A–C</bold> left palp, prolateral, retrolateral and dorsal views <bold>D</bold> endites and labium, ventral view <bold>E, F</bold> endogyne, ventral and dorsal views. Abbreviations: AUS = anterior uterine sclerite; Ex = dorsolateral extension; Po = pocket; Pr = protrusion; Se = serrula. Scale bars: 0.2 mm.</p></caption><graphic xmlns:xlink="http://www.w3.org/1999/xlink" xlink:href="zookeys-1239-333_article-147523__-g005.jpg" id="oo_1346033.jpg" position="float" orientation="portrait" xlink:type="simple"><uri content-type="original_file" xlink:type="simple">https://binary.pensoft.net/fig/1346033</uri></graphic></fig><fig id="F6" position="float" orientation="portrait"><object-id xmlns:xlink="http://www.w3.org/1999/xlink" content-type="doi" xlink:type="simple">10.3897/zookeys.1239.147523.figure6</object-id><object-id xmlns:xlink="http://www.w3.org/1999/xlink" content-type="arpha" xlink:type="simple">B9A381B4-6CB5-5AB1-B702-198876A414A0</object-id><label>Figure 6.</label><caption><p><italic><tp:taxon-name><tp:taxon-name-part taxon-name-part-type="genus" reg="Orchestina">Orchestina</tp:taxon-name-part><tp:taxon-name-part taxon-name-part-type="species" reg="wuzu">wuzu</tp:taxon-name-part></tp:taxon-name></italic> sp. nov., paratype female <bold>A, C, E</bold> habitus, dorsal, ventral and lateral views <bold>B, D, F, G</bold> prosoma, dorsal, ventral, lateral and anterior views <bold>H</bold> epigaster, ventral view. Abbreviation: Po = pocket. Scale bars: 0.4 mm (<bold>A–G</bold>); 0.2 mm (<bold>H</bold>).</p></caption><graphic xmlns:xlink="http://www.w3.org/1999/xlink" xlink:href="zookeys-1239-333_article-147523__-g006.jpg" id="oo_1346034.jpg" position="float" orientation="portrait" xlink:type="simple"><uri content-type="original_file" xlink:type="simple">https://binary.pensoft.net/fig/1346034</uri></graphic></fig></tp:treatment-sec><tp:treatment-sec><!--Section generated to contain objects referenced in tp:taxon-treatment.--><fig id="F9" position="float" orientation="portrait"><object-id xmlns:xlink="http://www.w3.org/1999/xlink" content-type="doi" xlink:type="simple">10.3897/zookeys.1239.147523.figure9</object-id><object-id xmlns:xlink="http://www.w3.org/1999/xlink" content-type="arpha" xlink:type="simple">FD86BBA9-4F34-596B-B371-2F7DA9B86FAA</object-id><label>Figure 9.</label><caption><p>Distribution records of three new species and one known species of <italic><tp:taxon-name><tp:taxon-name-part taxon-name-part-type="genus" reg="Orchestina">Orchestina</tp:taxon-name-part></tp:taxon-name></italic> from China. The circles represent <italic><tp:taxon-name><tp:taxon-name-part taxon-name-part-type="genus" reg="Orchestina">Orchestina</tp:taxon-name-part><tp:taxon-name-part taxon-name-part-type="species" reg="colubrina">colubrina</tp:taxon-name-part></tp:taxon-name></italic>, triangles represent <italic><tp:taxon-name><tp:taxon-name-part taxon-name-part-type="genus" reg="Orchestina">Orchestina</tp:taxon-name-part><tp:taxon-name-part taxon-name-part-type="species" reg="lini">lini</tp:taxon-name-part></tp:taxon-name></italic> sp. nov., square represents <italic><tp:taxon-name><tp:taxon-name-part taxon-name-part-type="genus" reg="Orchestina">Orchestina</tp:taxon-name-part><tp:taxon-name-part taxon-name-part-type="species" reg="wuzu">wuzu</tp:taxon-name-part></tp:taxon-name></italic> sp. nov., and the pentagon represents <italic><tp:taxon-name><tp:taxon-name-part taxon-name-part-type="genus" reg="Orchestina">Orchestina</tp:taxon-name-part><tp:taxon-name-part taxon-name-part-type="species" reg="yigong">yigong</tp:taxon-name-part></tp:taxon-name></italic> sp. nov.</p></caption><graphic xmlns:xlink="http://www.w3.org/1999/xlink" xlink:href="zookeys-1239-333_article-147523__-g009.jpg" id="oo_1346037.jpg" position="float" orientation="portrait" xlink:type="simple"><uri content-type="original_file" xlink:type="simple">https://binary.pensoft.net/fig/1346037</uri></graphic></fig></tp:treatment-sec><ref-list><ref id="B9"><mixed-citation xmlns:xlink="http://www.w3.org/1999/xlink" xlink:type="simple"><person-group><name name-style="western"><surname>Saaristo</surname><given-names>MI</given-names></name><name name-style="western"><surname>Van Harten</surname><given-names>A</given-names></name></person-group> (<year>2006</year>) <article-title>The oonopid spiders (<tp:taxon-name><tp:taxon-name-part taxon-name-part-type="order">Araneae</tp:taxon-name-part></tp:taxon-name>: <tp:taxon-name><tp:taxon-name-part taxon-name-part-type="family">Oonopidae</tp:taxon-name-part></tp:taxon-name>) of mainland Yemen.</article-title><source>Fauna of Arabia</source><volume>21</volume>: <fpage>127</fpage>–<lpage>157</lpage>.</mixed-citation></ref><ref id="B6"><mixed-citation xmlns:xlink="http://www.w3.org/1999/xlink" xlink:type="simple"><person-group><name name-style="western"><surname>Liu</surname><given-names>K</given-names></name><name name-style="western"><surname>Xiao</surname><given-names>Y</given-names></name><name name-style="western"><surname>Xu</surname><given-names>X</given-names></name></person-group> (<year>2016</year>) <article-title>On three new <italic><tp:taxon-name><tp:taxon-name-part taxon-name-part-type="genus">Orchestina</tp:taxon-name-part></tp:taxon-name></italic> species (<tp:taxon-name><tp:taxon-name-part taxon-name-part-type="order">Araneae</tp:taxon-name-part></tp:taxon-name>: <tp:taxon-name><tp:taxon-name-part taxon-name-part-type="family">Oonopidae</tp:taxon-name-part></tp:taxon-name>) described from China.</article-title><source>Zootaxa</source><volume>4121</volume>(<issue>4</issue>): <fpage>431</fpage>–<lpage>446</lpage>. <ext-link xlink:href="10.11646/zootaxa.4121.4.4" ext-link-type="doi" xlink:type="simple">https://doi.org/10.11646/zootaxa.4121.4.4</ext-link></mixed-citation></ref><ref id="B14"><mixed-citation xmlns:xlink="http://www.w3.org/1999/xlink" xlink:type="simple"><person-group><name name-style="western"><surname>Wang</surname><given-names>X</given-names></name><name name-style="western"><surname>Bian</surname><given-names>D</given-names></name><name name-style="western"><surname>Tong</surname><given-names>Y</given-names></name><name name-style="western"><surname>Yang</surname><given-names>Z</given-names></name></person-group> (<year>2024a</year>) <article-title>Two new species of <italic><tp:taxon-name><tp:taxon-name-part taxon-name-part-type="genus">Orchestina</tp:taxon-name-part></tp:taxon-name></italic> Simon, 1882 (<tp:taxon-name><tp:taxon-name-part taxon-name-part-type="order">Araneae</tp:taxon-name-part></tp:taxon-name>, <tp:taxon-name><tp:taxon-name-part taxon-name-part-type="family">Oonopidae</tp:taxon-name-part></tp:taxon-name>) from Cangshan Mountain, Yunnan, China.</article-title><source>ZooKeys</source><volume>1195</volume>: <fpage>239</fpage>–<lpage>247</lpage>. <ext-link xlink:href="10.3897/zookeys.1195.117666" ext-link-type="doi" xlink:type="simple">https://doi.org/10.3897/zookeys.1195.117666</ext-link></mixed-citation></ref></ref-list></tp:taxon-treatment>
