# Supplementary material for: ﻿Three new species of Orchestina Simon, 1882 (Araneae, Oonopidae) from Xizang, China
Source: Zookeys. 2025 May 30;1239:333–47. doi: 10.3897/zookeys.1239.147523 (PMC12144556; doi:10.3897/zookeys.1239.147523)
Supplement: XML Treatment for Orchestina yigong [file zookeys.1239.147523-treatment5.xml]

<!DOCTYPE tp:taxon-treatment
  PUBLIC "-//TaxonX//DTD Taxonomic Treatment Publishing DTD v0 20100105//EN" "tax-treatment-NSO.dtd">
<tp:taxon-treatment xmlns:tp="http://www.plazi.org/taxpub"><tp:treatment-meta><kwd-group><label>Taxon classification</label><kwd>
              <named-content content-type="kingdom">Animalia</named-content>
            </kwd><kwd>
              <named-content content-type="order">Araneae</named-content>
            </kwd><kwd>
              <named-content content-type="family">Oonopidae</named-content>
            </kwd></kwd-group><mixed-citation publication-type="journal"><person-group><name><surname>Zhou</surname><given-names>Yang</given-names></name><name><surname>Tong</surname><given-names>Yanfeng</given-names></name><name><surname>Bian</surname><given-names>Dongju</given-names></name><name><surname>Li</surname><given-names>Shuqiang</given-names></name></person-group><article-title>﻿Three new species of <italic><tp:taxon-name><tp:taxon-name-part taxon-name-part-type="genus" reg="Orchestina">Orchestina</tp:taxon-name-part></tp:taxon-name></italic> Simon, 1882 (<tp:taxon-name><tp:taxon-name-part taxon-name-part-type="order">Araneae</tp:taxon-name-part></tp:taxon-name>, <tp:taxon-name><tp:taxon-name-part taxon-name-part-type="family">Oonopidae</tp:taxon-name-part></tp:taxon-name>) from Xizang, China</article-title><source>Zookeys</source><day>30</day><month>05</month><year>2025</year><volume>1239</volume><fpage>333</fpage><lpage>347</lpage><pub-id pub-id-type="doi">10.3897/zookeys.1239.147523</pub-id></mixed-citation></tp:treatment-meta><tp:nomenclature><label>﻿</label><tp:taxon-name>
            <object-id xmlns:xlink="http://www.w3.org/1999/xlink" content-type="arpha" xlink:type="simple">1F8DB207-C0CA-5B31-AA9F-4FA0E29B1002</object-id>
            <tp:taxon-name-part taxon-name-part-type="genus" reg="Orchestina">Orchestina</tp:taxon-name-part>
            <tp:taxon-name-part taxon-name-part-type="species" reg="yigong">yigong</tp:taxon-name-part>
            <object-id xmlns:xlink="http://www.w3.org/1999/xlink" content-type="zoobank" xlink:type="simple">https://zoobank.org/F6DEEFB2-CE08-4AD2-B940-D20057C4BC2D</object-id>
          </tp:taxon-name><tp:taxon-authority>Tong &amp; Li</tp:taxon-authority><tp:taxon-status xmlns:xlink="http://www.w3.org/1999/xlink" xlink:type="simple">sp. nov.</tp:taxon-status><xref ref-type="fig" rid="F7"> Figs 7</xref><xref ref-type="fig" rid="F8">, 8</xref></tp:nomenclature><tp:treatment-sec sec-type="material" id="SECID0EJMAE"><title>Material examined.</title><p><bold><italic>Holotype</italic></bold> China • ♂ (<abbrev xmlns:xlink="http://www.w3.org/1999/xlink" content-type="institution" xlink:title="Shenyang Normal University" id="ABBRID0EUMAE" xlink:type="simple">SYNU</abbrev>-F-3702), sifting forest leaf litter; Xizang, Linzhi City, Pome Co., Yigong Town (S305 provincial highway 32 km away); <named-content xmlns:xlink="http://www.w3.org/1999/xlink" content-type="dwc:verbatimCoordinates" xlink:type="simple"><named-content content-type="geo-json" specific-use="{&#34;type&#34;:&#34;Point&#34;,&#34;coordinates&#34;:[94.855050,30.242467]}" id="NCID0E3MAE" xlink:type="simple">30°14.548'N, 94°51.303'E</named-content></named-content>, 2175 m; 2.VIII.2017; M. Xu leg.</p></tp:treatment-sec><tp:treatment-sec sec-type="etymology" id="SECID0EBNAE"><title>Etymology.</title><p>The specific name is a noun in apposition taken from the type locality.</p></tp:treatment-sec><tp:treatment-sec sec-type="diagnosis" id="SECID0EGNAE"><title>Diagnosis.</title><p>The new species is similar to <italic><tp:taxon-name><tp:taxon-name-part taxon-name-part-type="genus" reg="Orchestina">O.</tp:taxon-name-part><tp:taxon-name-part taxon-name-part-type="species" reg="apiculata">apiculata</tp:taxon-name-part></tp:taxon-name></italic> Liu, Xiao &amp; Xu, 2016 and <italic><tp:taxon-name><tp:taxon-name-part taxon-name-part-type="genus" reg="Orchestina">O.</tp:taxon-name-part><tp:taxon-name-part taxon-name-part-type="species" reg="dapojing">dapojing</tp:taxon-name-part></tp:taxon-name></italic> Tong &amp; Yang, 2024 in the shape of the bulb and the long, whip-like embolus, but can be distinguished from <italic><tp:taxon-name><tp:taxon-name-part taxon-name-part-type="genus" reg="Orchestina">O.</tp:taxon-name-part><tp:taxon-name-part taxon-name-part-type="species" reg="apiculata">apiculata</tp:taxon-name-part></tp:taxon-name></italic> by the carapace with a net-shaped pattern (<xref ref-type="fig" rid="F7">Fig. 7A</xref>, B) vs. lacking (<xref ref-type="bibr" rid="B6">Liu et al. 2016</xref>: fig. 1A) and the palpal tibia narrower than the bulb (<xref ref-type="fig" rid="F8">Fig. 8A</xref>, B) vs. distinctly wider than the bulb (<xref ref-type="bibr" rid="B6">Liu et al. 2016</xref>: fig. 2A, B); can be distinguished from <italic><tp:taxon-name><tp:taxon-name-part taxon-name-part-type="genus" reg="Orchestina">O.</tp:taxon-name-part><tp:taxon-name-part taxon-name-part-type="species" reg="dapojing">dapojing</tp:taxon-name-part></tp:taxon-name></italic> by the clypeus with a small inverted drop-shaped protrusion (<xref ref-type="fig" rid="F7">Fig. 7F</xref>) vs. lacking (<xref ref-type="bibr" rid="B14">Wang et al. 2024a</xref>: fig. 1A, B) and the long chelicerae (<xref ref-type="fig" rid="F7">Fig. 7F</xref>) vs. very short (<xref ref-type="bibr" rid="B14">Wang et al. 2024a</xref>: fig. 1F).</p></tp:treatment-sec><tp:treatment-sec sec-type="description" id="SECID0EIPAE"><title>Description.</title><p><bold>Male (holotype). <italic>Body</italic></bold>: habitus as in <xref ref-type="fig" rid="F7">Fig. 7A</xref>, C, E; body length 1.10. <bold><italic>Carapace</italic></bold> (<xref ref-type="fig" rid="F7">Fig. 7B</xref>): 0.65 long, 0.52 wide; yellowish brown, oval in dorsal view, with net-shaped pattern, pars cephalica flat in lateral view. <bold><italic>Eyes</italic></bold> (<xref ref-type="fig" rid="F7">Fig. 7B</xref>, F): well developed, nearly equal-sized; posterior eye row recurved from above. <bold><italic>Clypeus</italic></bold> (<xref ref-type="fig" rid="F7">Fig. 7D</xref>, F): curved downwards in front view, sloping forward in lateral view; with a small inverted drop-shaped protrusion. <bold><italic>Sternum</italic></bold> (<xref ref-type="fig" rid="F7">Fig. 7G</xref>): heart-shaped, with marginal band and median dark brown patches; setae sparse. <bold><italic>Mouthparts</italic></bold> (<xref ref-type="fig" rid="F7">Figs 7F</xref>, G, 8D): chelicerae straight and long, anterior face unmodified; labium rounded, not fused to sternum, anterior margin not indented at middle; endites unsclerotized, outer margin with serrula. <bold><italic>Abdomen</italic></bold> (<xref ref-type="fig" rid="F7">Fig. 7A</xref>, C, E): 0.65 long; ovoid, with gray net-shaped pattern and several broad chevron patterns. <bold><italic>Legs</italic></bold>: yellow, without color pattern; femur IV thickened, wider than femora I−III. <bold><italic>Palp</italic></bold> (<xref ref-type="fig" rid="F8">Fig. 8A</xref>–C): tibia strongly enlarged, length/width = 1.65, cymbium small; bulb pyriform, strongly enlarged, about 1.68 times as wide as tibia; the sperm duct thin, strongly curved; embolus nearly as long as bulb, whip-like, bent inwards.</p><p><bold>Female.</bold> Unknown.</p></tp:treatment-sec><tp:treatment-sec sec-type="distribution" id="SECID0EOQAE"><title>Distribution.</title><p>Known only from the type locality (<xref ref-type="fig" rid="F9">Fig. 9</xref>).</p><fig id="F7" position="float" orientation="portrait"><object-id xmlns:xlink="http://www.w3.org/1999/xlink" content-type="doi" xlink:type="simple">10.3897/zookeys.1239.147523.figure7</object-id><object-id xmlns:xlink="http://www.w3.org/1999/xlink" content-type="arpha" xlink:type="simple">1015B7D6-AECF-5AB4-88F8-8948F8BD776F</object-id><label>Figure 7.</label><caption><p><italic><tp:taxon-name><tp:taxon-name-part taxon-name-part-type="genus" reg="Orchestina">Orchestina</tp:taxon-name-part><tp:taxon-name-part taxon-name-part-type="species" reg="yigong">yigong</tp:taxon-name-part></tp:taxon-name></italic> sp. nov., holotype male <bold>A, C, E</bold> habitus, dorsal, ventral and lateral views <bold>B, D, F, G</bold> prosoma, dorsal, lateral, anterior and ventral views, arrow in <bold>F</bold> shows the inverted drop-shaped protrusion. Scale bars: 0.4 mm (<bold>A–G</bold>).</p></caption><graphic xmlns:xlink="http://www.w3.org/1999/xlink" xlink:href="zookeys-1239-333_article-147523__-g007.jpg" id="oo_1346035.jpg" position="float" orientation="portrait" xlink:type="simple"><uri content-type="original_file" xlink:type="simple">https://binary.pensoft.net/fig/1346035</uri></graphic></fig><fig id="F8" position="float" orientation="portrait"><object-id xmlns:xlink="http://www.w3.org/1999/xlink" content-type="doi" xlink:type="simple">10.3897/zookeys.1239.147523.figure8</object-id><object-id xmlns:xlink="http://www.w3.org/1999/xlink" content-type="arpha" xlink:type="simple">233DEE53-E7ED-53ED-98F3-F4367890A166</object-id><label>Figure 8.</label><caption><p><italic><tp:taxon-name><tp:taxon-name-part taxon-name-part-type="genus" reg="Orchestina">Orchestina</tp:taxon-name-part><tp:taxon-name-part taxon-name-part-type="species" reg="yigong">yigong</tp:taxon-name-part></tp:taxon-name></italic> sp. nov., holotype male <bold>A–C</bold> left palp, prolateral, retrolateral and dorsal views <bold>D</bold> endites, ventral view. Abbreviation: Se = serrula. Scale bars: 0.2 mm.</p></caption><graphic xmlns:xlink="http://www.w3.org/1999/xlink" xlink:href="zookeys-1239-333_article-147523__-g008.jpg" id="oo_1346036.jpg" position="float" orientation="portrait" xlink:type="simple"><uri content-type="original_file" xlink:type="simple">https://binary.pensoft.net/fig/1346036</uri></graphic></fig><fig id="F9" position="float" orientation="portrait"><object-id xmlns:xlink="http://www.w3.org/1999/xlink" content-type="doi" xlink:type="simple">10.3897/zookeys.1239.147523.figure9</object-id><object-id xmlns:xlink="http://www.w3.org/1999/xlink" content-type="arpha" xlink:type="simple">FD86BBA9-4F34-596B-B371-2F7DA9B86FAA</object-id><label>Figure 9.</label><caption><p>Distribution records of three new species and one known species of <italic><tp:taxon-name><tp:taxon-name-part taxon-name-part-type="genus" reg="Orchestina">Orchestina</tp:taxon-name-part></tp:taxon-name></italic> from China. The circles represent <italic><tp:taxon-name><tp:taxon-name-part taxon-name-part-type="genus" reg="Orchestina">Orchestina</tp:taxon-name-part><tp:taxon-name-part taxon-name-part-type="species" reg="colubrina">colubrina</tp:taxon-name-part></tp:taxon-name></italic>, triangles represent <italic><tp:taxon-name><tp:taxon-name-part taxon-name-part-type="genus" reg="Orchestina">Orchestina</tp:taxon-name-part><tp:taxon-name-part taxon-name-part-type="species" reg="lini">lini</tp:taxon-name-part></tp:taxon-name></italic> sp. nov., square represents <italic><tp:taxon-name><tp:taxon-name-part taxon-name-part-type="genus" reg="Orchestina">Orchestina</tp:taxon-name-part><tp:taxon-name-part taxon-name-part-type="species" reg="wuzu">wuzu</tp:taxon-name-part></tp:taxon-name></italic> sp. nov., and the pentagon represents <italic><tp:taxon-name><tp:taxon-name-part taxon-name-part-type="genus" reg="Orchestina">Orchestina</tp:taxon-name-part><tp:taxon-name-part taxon-name-part-type="species" reg="yigong">yigong</tp:taxon-name-part></tp:taxon-name></italic> sp. nov.</p></caption><graphic xmlns:xlink="http://www.w3.org/1999/xlink" xlink:href="zookeys-1239-333_article-147523__-g009.jpg" id="oo_1346037.jpg" position="float" orientation="portrait" xlink:type="simple"><uri content-type="original_file" xlink:type="simple">https://binary.pensoft.net/fig/1346037</uri></graphic></fig></tp:treatment-sec><ref-list><ref id="B6"><mixed-citation xmlns:xlink="http://www.w3.org/1999/xlink" xlink:type="simple"><person-group><name name-style="western"><surname>Liu</surname><given-names>K</given-names></name><name name-style="western"><surname>Xiao</surname><given-names>Y</given-names></name><name name-style="western"><surname>Xu</surname><given-names>X</given-names></name></person-group> (<year>2016</year>) <article-title>On three new <italic><tp:taxon-name><tp:taxon-name-part taxon-name-part-type="genus">Orchestina</tp:taxon-name-part></tp:taxon-name></italic> species (<tp:taxon-name><tp:taxon-name-part taxon-name-part-type="order">Araneae</tp:taxon-name-part></tp:taxon-name>: <tp:taxon-name><tp:taxon-name-part taxon-name-part-type="family">Oonopidae</tp:taxon-name-part></tp:taxon-name>) described from China.</article-title><source>Zootaxa</source><volume>4121</volume>(<issue>4</issue>): <fpage>431</fpage>–<lpage>446</lpage>. <ext-link xlink:href="10.11646/zootaxa.4121.4.4" ext-link-type="doi" xlink:type="simple">https://doi.org/10.11646/zootaxa.4121.4.4</ext-link></mixed-citation></ref><ref id="B14"><mixed-citation xmlns:xlink="http://www.w3.org/1999/xlink" xlink:type="simple"><person-group><name name-style="western"><surname>Wang</surname><given-names>X</given-names></name><name name-style="western"><surname>Bian</surname><given-names>D</given-names></name><name name-style="western"><surname>Tong</surname><given-names>Y</given-names></name><name name-style="western"><surname>Yang</surname><given-names>Z</given-names></name></person-group> (<year>2024a</year>) <article-title>Two new species of <italic><tp:taxon-name><tp:taxon-name-part taxon-name-part-type="genus">Orchestina</tp:taxon-name-part></tp:taxon-name></italic> Simon, 1882 (<tp:taxon-name><tp:taxon-name-part taxon-name-part-type="order">Araneae</tp:taxon-name-part></tp:taxon-name>, <tp:taxon-name><tp:taxon-name-part taxon-name-part-type="family">Oonopidae</tp:taxon-name-part></tp:taxon-name>) from Cangshan Mountain, Yunnan, China.</article-title><source>ZooKeys</source><volume>1195</volume>: <fpage>239</fpage>–<lpage>247</lpage>. <ext-link xlink:href="10.3897/zookeys.1195.117666" ext-link-type="doi" xlink:type="simple">https://doi.org/10.3897/zookeys.1195.117666</ext-link></mixed-citation></ref></ref-list></tp:taxon-treatment>
